# Supplementary material for: Homo- and Copolymer Hydrogels Based on N-Vinylformamide: An Investigation of the Impact of Water Structure on Controlled Release
Source: Gels. 2023 Apr 14;9(4):333. doi: 10.3390/gels9040333 (PMC10138162; doi:10.3390/gels9040333)
Supplement: Supplementary file 1 [file gels-09-00333-s001.zip]

Archive with 1 entries (1 files):
- gels-2309551-supplementary.pdf
